# Supplementary material for: Efficient Red Thermally Activated Delayed Fluorescence Emitters Based on a Dibenzonitrile-Substituted Dipyrido[3,2-a:2′,3′-c]phenazine Acceptor
Source: Molecules. 2021 Apr 22;26(9):2427. doi: 10.3390/molecules26092427 (PMC8122472; doi:10.3390/molecules26092427)
Supplement: Supplementary file 1 [file molecules-26-02427-s001.zip]

Archive with 1 entries (1 files):
- molecules-1199655-supplementary.pdf
